# Supplementary material for: Simultaneous Biarticular Growth Modulation for Ipsilateral Concomitant Valgus Deformities of the Knee and Ankle: Short-Term Results of a Case Series
Source: Children (Basel). 2026 May 14;13(5):675. doi: 10.3390/children13050675 (PMC13204489; doi:10.3390/children13050675)
Supplement: Supplementary file 1 [file children-13-00675-s001.zip]

Archive with 1 entries (1 files):
- children-4232891-supplementary.pdf
